# Supplementary material for: Syndromic surveillance: STL for modeling, visualizing, and monitoring disease counts
Source: BMC Med Inform Decis Mak. 2009 Apr 21;9:21. doi: 10.1186/1472-6947-9-21 (PMC2680402; doi:10.1186/1472-6947-9-21)
Supplement: Additional file 1 — R code and documentation. contains R source code, examples, data, and documentation for carrying out the STL procedure. [file 1472-6947-9-21-S1.zip]

Archive with 10 entries (9 files):
- code.R
- __MACOSX/
- __MACOSX/._code.R
- documentation.pdf
- example.R
- __MACOSX/._example.R
- README.txt
- __MACOSX/._README.txt
- respsim.R
- __MACOSX/._respsim.R
