# Supplementary material for: Syndromic surveillance: STL for modeling, visualizing, and monitoring disease counts
Source: BMC Med Inform Decis Mak. 2009 Apr 21;9:21. doi: 10.1186/1472-6947-9-21 (PMC2680402; doi:10.1186/1472-6947-9-21)
Supplement: Additional file 1 — R code and documentation. contains R source code, examples, data, and documentation for carrying out the STL procedure. [file 1472-6947-9-21-S1.zip › code.R]

############################################################################
### bmcstl function
############################################################################

bmcstl <- function(counts, s.deg=0, s.span="periodic", t.deg=1, t.span=39, ia.deg=1, ia.span=1000, ys.deg=2, ys.span=91, trnsfrm=sqrt, blend=FALSE, blend.prop=1, blend.n=50, blend.ys.span=as.integer(ys.span/2)) {

   n <- length(counts)

   t <- 1:n
	
   result <- data.frame(n=counts, t=t, c_raw=0, c_dow=0, c_ys=0, c_ia=0, c_n=0)
   result$c_raw <- trnsfrm(result$n)
   
   n <- length(result$n)

   # day-of-the-week component
	dow.stl <- stl(ts(result$c_raw, freq=7), s.window=s.span, s.degree=s.deg, t.window=t.span)
   result$c_dow <- as.numeric(dow.stl$time.series[,1])

   # inter-annual component
   result$c_ia <- predict(loess((c_raw - c_dow) ~ t, data=result, degree=ia.deg, span=(ia.span/n)))

   # yearly-seasonal component
   result$c_ys <- predict(loess((c_raw - c_dow - c_ia) ~ t, data=result, degree=ys.deg, span=(ys.span/n)))

   # noise component
   result$c_n <- with(result, c_raw - c_dow - c_ia - c_ys)
   
   # blending of yearly-seasonal
   if(blend==TRUE) {
      if(n < blend.n + 10) stop("not enough data!")

		w0 <- seq(0, blend.prop, length=blend.n)
      w2 <- 1 - w0

      ys2 <- result$c_ys
      ys0 <- predict(loess((c_raw - c_dow - c_ia) ~ t, data=result, degree=0, span=(blend.ys.span/n), control=loess.control(surface="direct")))

      # blending at the end
      blend <- ys2[(n-blend.n+1):n]*w2 + ys0[(n-blend.n+1):n]*w0
      result$c_ys[(n-blend.n+1):n] <- blend

      # blending at beginning
      blend <- ys2[1:blend.n]*rev(w2) + ys0[1:blend.n]*rev(w0)
      result$c_ys[1:blend.n] <- blend
   }
   r <- list(dow.stl=dow.stl, out=result)
   class(r) <- "bmcstl"

   return(r)
}

############################################################################
### accessor functions
############################################################################

noise <- function(x) x$out$c_n

dow_remainder <- function(x) {
   as.numeric(x$dow.stl$time.series[,3])
}

dow_seasonal <- function(x) {
   as.numeric(x$dow.stl$time.series[,1])
}

dow_trend <- function(x) {
   as.numeric(x$dow.stl$time.series[,2])
}

############################################################################
### plot functions
############################################################################

plot.seasonal <- function(x, 
   par.settings=list(superpose.symbol=list(col="darkgray"),
                     superpose.line=list(col="blue", lwd=2)), layout=c(3, 3), ...) {


   identity <- function(x) x
   n <- nrow(x$out)
   cycleSubIndices <- rep(c(1:7), ceiling(n/7))[1:n]
   
   vals <- stack(by(dow_seasonal(x) + dow_remainder(x), list(cycleSubIndices), function(x) { x - mean(x, na.rm=TRUE) }))
	vals2 <- stack(by(dow_remainder(x), list(cycleSubIndices), identity))
   vals$ind <- as.numeric(as.character(vals$ind))
   vals$ind <- factor(vals$ind, labels=1:7)

   t <- stack(by(x$out$t, list(cycleSubIndices), identity))
	
   vals$t <- t$values
   vals$seasonal <- vals$values - vals2$values
   vals <- subset(vals, !is.na(values))

   p <- xyplot(values + seasonal ~ t | ind, 
      data=vals, 
		type=c("p", "l"),
		distribute.type=TRUE,
      as.table=TRUE,
		layout=layout,
		par.settings=par.settings,
		...
   )
   p
}

dowplot <- function(x, layout=c(7, 1), xlab="Time", ylab="", ...) {
   
   n <- nrow(x$out)
   cycleSubIndices <- rep(c(1:7), ceiling(n/7))[1:n]

   seas <- rep(NA, 3*n)
   t <- rep(NULL, 3*n)

   m <- aggregate(dow_seasonal(x), list(cycleSubIndices), mean)$x

   mm <- rep(m, ceiling(n/length(m)))[1:n]

   seas[(1:n)*3-1] <- dow_seasonal(x)
   seas[(1:n)*3] <- mm

   t[(1:n)*3-1] <- x$out$t
   t[(1:n)*3] <- x$out$t

   cycleSubIndices2 <- factor(rep(cycleSubIndices, each=3))

   p <- xyplot(seas ~ t | cycleSubIndices2, 
      layout=layout, 
      type="l",
      xlab=xlab, ylab=ylab,
		...
   )
   p
}

plot.trend <- function(x, xlab="Time", ylab="",    
   par.settings=list(superpose.symbol=list(col="darkgray"),
                     superpose.line=list(col="blue", lwd=2)), ...) {

   dat <- rbind(
      data.frame(x=x$out$t, y=dow_remainder(x) + dow_trend(x), type="p", pan="Trend"),
      data.frame(x=x$out$t, y=dow_trend(x), type="l", pan="Trend"),
      data.frame(x=x$out$t, y=dow_remainder(x), type="h", pan="Remainder")
   )

   p <- xyplot(y ~ x | pan,
      groups=type,
      data=dat,
		type=c("p", "l", "p"),
      as.table=TRUE,
      layout=c(1, 2),
      scales=list(y=list(relation="free")),
      distribute.type=TRUE,
      between=list(y=0.5),
      strip=FALSE, strip.left=TRUE,
      xlab=xlab, ylab=ylab,
      par.settings=par.settings,
      ...
   )
   p
}

plot.bmcstl <- function(x, layout=c(1, 5), main="STL Decomposition", ...) {
   layout.order <- c(1, 4, 3, 2, 5)
   
   require(lattice)
   
   n <- nrow(x$out)

   plotdata <- data.frame(time=rep(x$out$t, 5), values=stack(x$out[, c("c_raw", "c_dow", "c_ys", "c_ia", "c_n")])[,1], ind=factor(rep(layout.order, each=n)))
   levels(plotdata$ind) <- c("Data", "Day of Week", "Yearly-Seasonal", "Inter-Annual", "Noise")[order(layout.order)]

   p <- xyplot(values ~ time | ind, 
      data=plotdata, 
      type="l",
      main=main,
      layout=layout, 
      scales=list(y=list(relation="sliced")),
      # panel=time.panel,
      strip=function(factor.levels, ...) {
         strip.default(factor.levels=c(expression(paste("Data, ", sqrt(italic(Y[t])))),
                                       expression(paste("Inter-Annual, ", italic(T[t]))),
                                       expression(paste("Yearly-Seasonal, ", italic(S[t]))),
                                       expression(paste("Day of Week, ", italic(D[t]))),
                                       expression(paste("Noise, ", italic(N[t])))), ...)
      },
      xlab="Time",
      ylab="Square Root Daily Count",
      as.table=TRUE,
      par.settings = list(layout.heights=list(strip=1.05)),
      ...
   )
   p
}
