# Supplementary material for: Syndromic surveillance: STL for modeling, visualizing, and monitoring disease counts
Source: BMC Med Inform Decis Mak. 2009 Apr 21;9:21. doi: 10.1186/1472-6947-9-21 (PMC2680402; doi:10.1186/1472-6947-9-21)
Supplement: Additional file 1 — R code and documentation. contains R source code, examples, data, and documentation for carrying out the STL procedure. [file 1472-6947-9-21-S1.zip › example.R]

source("code.R")

# synthetic data set
source("respsim.r")

# obtain the decomposition using the default parameters (as in the paper)
decomp1 <- bmcstl(respsim)

# plot the decomposition
plot(decomp1)
# view the stl decompostion used for extracting day-of-the-week
plot(decomp1$dow.stl)
# view the day-of-the-week component by day-of-week
dowplot(decomp1)

### diagnostics

# first, check the day-of-the-week component stl decomposition
# check to \seealso{\link{bmcstl}} if the periodic day-of-the-week is a good assumption
plot.seasonal(decomp1)
plot.trend(decomp1)

# now look at the noise component
# now check the residuals of the fit
dd <- noise(decomp1)

# normal probability plot
qqnorm(dd)
qqline(dd)

# autocorrelation plot
plot(acf(dd))

# plot of residuals with loess smooth
plot(dd, col="darkgray")
dd.loess <- loess(dd ~ c(1:length(dd)), span=60/length(dd))
lines(predict(dd.loess), col="red", lwd=2)

# perhaps try a smaller yearly-seasonal window
decomp2 <- bmcstl(respsim, ys.span=61)
plot(decomp2)

dd2 <- noise(decomp2)

qqnorm(dd2)
qqline(dd2)
plot(acf(dd2))

plot(dd2, col="darkgray")
dd2.loess <- loess(dd2 ~ c(1:length(dd2)), span=60/length(dd2))
lines(predict(dd2.loess), col="red", lwd=2)
