# Supplementary material for: Syndromic surveillance: STL for modeling, visualizing, and monitoring disease counts
Source: BMC Med Inform Decis Mak. 2009 Apr 21;9:21. doi: 10.1186/1472-6947-9-21 (PMC2680402; doi:10.1186/1472-6947-9-21)
Supplement: Additional file 1 — R code and documentation. contains R source code, examples, data, and documentation for carrying out the STL procedure. [file 1472-6947-9-21-S1.zip › README.txt]

This purpose of this package is to illustrate how to implement the methods presented in this paper in R.  All routines necessary for STL modeling as described in this paper are available in the base distribution of R.  The functions provided come with some limited flexibility.  For example, a vector 1, ..., n is used as the time variable and the day-of-the-week is coded as a generic 1, ..., 7.  We advise those interested in customizing the procedure to their own needs to view the source of the functions to see what they do and use this as a starting point.

For some example code, see the attached file "example.R".

This was originally put together as a package, but due to the difficulty some might have installing the package source and due to the simplicity of the package, instead we are supplying all of the code in one R source file "code.R", the data in another file "respsim.R", and example code in another file "example.R", along with a documentation file.

To run the code, open an R session and change your working directory to the directory that these files reside in.  This can be done with the setwd() command or through the GUI on Mac or Windows.  Then follow the code in example.R.
