# Supplementary material for: Syndromic surveillance: STL for modeling, visualizing, and monitoring disease counts
Source: BMC Med Inform Decis Mak. 2009 Apr 21;9:21. doi: 10.1186/1472-6947-9-21 (PMC2680402; doi:10.1186/1472-6947-9-21)
Supplement: Additional file 1 — R code and documentation. contains R source code, examples, data, and documentation for carrying out the STL procedure. [file 1472-6947-9-21-S1.zip › respsim.R]

respsim <- c(57, 46, 48, 52, 54, 52, 51, 56, 46, 40, 50, 69, 49, 49, 56, 
41, 53, 35, 50, 54, 56, 48, 46, 49, 48, 58, 54, 58, 43, 41, 53, 
33, 56, 48, 51, 53, 41, 50, 41, 44, 51, 42, 41, 37, 28, 50, 50, 
47, 45, 38, 28, 34, 28, 37, 31, 26, 32, 40, 27, 30, 28, 26, 26, 
23, 31, 31, 22, 29, 29, 29, 24, 18, 13, 20, 24, 25, 27, 32, 24, 
22, 19, 33, 27, 31, 20, 24, 14, 22, 23, 37, 17, 19, 32, 18, 17, 
18, 28, 20, 33, 28, 23, 16, 22, 22, 24, 19, 14, 20, 25, 31, 33, 
33, 14, 22, 23, 24, 21, 27, 24, 27, 18, 16, 21, 20, 25, 19, 13, 
11, 11, 18, 19, 21, 15, 12, 19, 15, 10, 14, 14, 15, 12, 14, 6, 
18, 11, 18, 24, 7, 18, 10, 11, 12, 22, 10, 15, 17, 18, 11, 14, 
26, 14, 17, 19, 19, 7, 21, 18, 11, 10, 14, 13, 6, 11, 16, 12, 
16, 14, 14, 6, 10, 13, 7, 7, 19, 10, 12, 21, 12, 18, 5, 17, 18, 
14, 16, 21, 21, 7, 21, 15, 5, 16, 27, 7, 19, 19, 12, 37, 21, 
30, 28, 18, 18, 29, 19, 18, 31, 26, 26, 22, 28, 23, 23, 33, 15, 
29, 31, 18, 21, 28, 28, 22, 19, 17, 13, 16, 19, 20, 26, 13, 21, 
16, 24, 26, 25, 22, 24, 22, 28, 25, 24, 30, 31, 24, 26, 27, 19, 
34, 24, 19, 35, 21, 27, 29, 42, 38, 30, 26, 28, 26, 30, 38, 35, 
33, 19, 25, 27, 28, 29, 16, 26, 24, 14, 24, 18, 24, 22, 36, 25, 
20, 18, 25, 31, 25, 20, 24, 21, 28, 27, 34, 26, 18, 21, 17, 20, 
21, 31, 30, 26, 21, 25, 27, 21, 32, 28, 26, 33, 26, 27, 15, 38, 
33, 27, 38, 26, 26, 23, 38, 46, 40, 31, 29, 28, 29, 35, 31, 34, 
14, 30, 32, 30, 28, 18, 40, 22, 25, 22, 17, 23, 34, 22, 22, 21, 
22, 19, 33, 23, 28, 30, 16, 25, 12, 28, 35, 29, 25, 21, 29, 20, 
36, 24, 33, 22, 28, 27, 33, 28, 27, 24, 35, 33, 23, 30, 35, 40, 
32, 32, 44, 32, 37, 41, 45, 37, 39, 37, 35, 40, 39, 49, 41, 29, 
53, 39, 52, 37, 60, 37, 37, 23, 39, 36, 37, 34, 30, 29, 30, 22, 
18, 28, 44, 31, 32, 25, 24, 35, 31, 28, 12, 28, 30, 17, 14, 18, 
26, 19, 20, 15, 12, 19, 17, 25, 20, 28, 15, 14, 19, 27, 22, 13, 
19, 16, 18, 16, 22, 31, 23, 26, 13, 19, 10, 16, 22, 20, 18, 18, 
21, 24, 22, 42, 28, 17, 23, 18, 13, 33, 24, 40, 29, 17, 20, 23, 
16, 19, 19, 18, 19, 13, 14, 31, 19, 17, 19, 11, 8, 11, 16, 30, 
22, 13, 11, 17, 12, 19, 13, 11, 12, 12, 7, 11, 19, 19, 12, 10, 
10, 15, 14, 9, 18, 18, 9, 9, 15, 15, 27, 16, 16, 18, 10, 10, 
20, 23, 15, 23, 11, 9, 16, 11, 9, 24, 21, 23, 14, 11, 27, 18, 
19, 21, 10, 15, 13, 8, 23, 19, 26, 20, 16, 22, 9, 12, 17, 18, 
15, 15, 10, 25, 24, 16, 18, 18, 22, 17, 16, 26, 37, 25, 26, 13, 
20, 19, 28, 23, 23, 16, 25, 23, 21, 21, 29, 35, 21, 18, 13, 26, 
25, 22, 30, 23, 23, 22, 14, 31, 28, 29, 24, 20, 20, 22, 32, 39, 
31, 22, 28, 13, 27, 16, 24, 22, 25, 21, 22, 20, 36, 24, 30, 24, 
26, 31, 18, 29, 46, 31, 40, 22, 19, 22, 40, 26, 26, 31, 27, 22, 
19, 29, 38, 38, 36, 30, 32, 31, 31, 42, 31, 35, 32, 23, 13, 22, 
33, 44, 37, 38, 31, 36, 33, 33, 33, 27, 25, 33, 31, 40, 34, 41, 
29, 33, 27, 29, 49, 42, 34, 35, 46, 37, 33, 48, 43, 41, 58, 36, 
47, 34, 44, 57, 50, 47, 39, 41, 36, 40, 38, 45, 27, 32, 29, 22, 
41, 37, 35, 19, 27, 35, 23, 42, 30, 29, 23, 25, 27, 18, 19, 34, 
31, 25, 27, 15, 18, 23, 24, 31, 33, 24, 32, 38, 38, 39, 42, 34, 
34, 29, 37, 37, 46, 32, 45, 29, 38, 30, 53, 50, 43, 35, 27, 35, 
31, 43, 40, 38, 28, 33, 31, 21, 32, 39, 39, 31, 36, 24, 29, 23, 
40, 35, 26, 24, 28, 32, 31, 34, 39, 23, 33, 21, 26, 37, 28, 40, 
22, 35, 25, 27, 22, 28, 31, 29, 20, 21, 18, 19, 30, 23, 23, 27, 
25, 19, 33, 30, 24, 18, 23, 20, 20, 32, 24, 28, 23, 28, 23, 17, 
26, 29, 23, 25, 15, 34, 22, 18, 23, 29, 14, 25, 18, 21, 21, 24, 
26, 24, 19, 19, 21, 24, 36, 14, 18, 18, 22, 14, 29, 26, 24, 17, 
19, 16, 21, 29, 24, 26, 22, 22, 19, 10, 21, 28, 16, 19, 15, 16, 
16, 17, 15, 22, 16, 20, 27, 19, 25, 11, 11, 22, 24, 14, 15, 15, 
18, 20, 11, 12, 17, 21, 13, 18, 19, 15, 14, 14, 13, 16, 18, 13, 
14, 19, 15, 11, 15, 7, 20, 12, 18, 16, 12, 9, 12, 23, 13, 9, 
9, 11, 19, 26, 10, 16, 12, 24, 14, 17, 18, 8, 20, 21, 18, 14, 
29, 18, 19, 24, 14, 18, 21, 25, 27, 23, 21, 21, 20, 20, 32, 38, 
25, 32, 21, 33, 16, 30, 22, 20, 32, 31, 20, 28, 29, 35, 24, 27, 
21, 21, 30, 30, 34, 27, 19, 34, 35, 19, 21, 32, 26, 26, 25, 28, 
22, 29, 35, 27, 33, 27, 21, 18, 27, 18, 33, 26, 18, 16, 23, 30, 
21, 38, 26, 22, 21, 23, 26, 30, 26, 31, 21, 16, 27, 34, 36, 34, 
29, 24, 27, 21, 29, 35, 30, 30, 30, 28, 30, 35, 35, 26, 23, 23, 
28, 24, 28, 28, 27, 19, 31, 21, 17, 26, 51, 32, 30, 27, 9, 17, 
29, 36, 40, 28, 25, 26, 33, 45, 31, 25, 35, 23, 23, 25, 39, 34, 
52, 38, 26, 42, 36, 51, 38, 38, 39, 40, 31, 30, 35, 48, 27, 35, 
40, 23, 36, 32, 43, 31, 40, 35, 26, 27, 39, 33, 37, 28, 25, 45, 
29, 41, 39, 47, 44, 49, 40, 54, 52, 69, 62, 50, 54, 75, 62, 55, 
65, 52, 68, 57, 36, 55, 59, 65, 57, 46, 48, 51, 45, 60, 46, 61, 
44, 45, 45, 36, 43, 48, 38, 40, 27, 27, 33, 32, 34, 40, 32, 21, 
30, 22, 38, 41, 28, 22, 25, 24, 30, 29, 41, 33, 43, 28, 33, 29, 
25, 33, 35, 32, 33, 24, 18, 31, 44, 25, 26, 18, 27, 22, 32, 31, 
18, 34, 20, 20, 22, 32, 29, 28, 21, 19, 17, 23, 30, 32, 14, 27, 
26, 24, 16, 30, 20, 23, 18, 30, 15, 21, 27, 25, 25, 19, 22, 17, 
16, 28, 32, 26, 23, 29, 24, 26, 26, 20, 20, 23, 15, 14, 17, 26, 
22, 23, 22, 16, 20, 26, 31, 21, 16, 20, 22, 18, 14, 27, 23, 19, 
13, 18, 16, 12, 12, 29, 22, 20, 8, 13, 17, 27, 21, 14, 14, 15, 
8, 9, 18, 17, 16, 19, 9, 20, 14, 24, 31, 16, 19, 12, 12, 8, 18, 
19, 23, 15, 18, 11, 18, 13, 25, 16, 11, 13, 14, 21, 21, 21, 14, 
17, 19, 14, 17, 28, 20, 18, 17, 15, 16, 14, 26, 17, 20, 16, 17, 
21, 13, 23, 33, 15, 17, 23, 26, 22, 24, 33, 32, 22, 16, 22, 28, 
21, 30, 27, 23, 18, 25, 18, 23, 29, 16, 21, 18, 15, 20, 16, 32, 
21, 24, 19, 18, 19, 30, 21, 14, 25, 13, 13, 9, 20, 24, 15, 13, 
15, 21, 18, 17, 26, 18, 15, 16, 23, 18, 22, 18, 23, 23, 22, 15, 
13, 16, 21, 15, 25, 17, 13, 19, 23, 27, 25, 18, 24, 16, 20, 29, 
28, 20, 21, 27, 19, 22, 24, 26, 29, 26, 30, 27, 22, 34, 40, 31, 
26, 28, 28, 28, 33, 25)
